# Supplementary material for: Vocalizations during post-conflict affiliations from victims toward aggressors based on uncertainty in Japanese macaques
Source: PLoS One. 2017 May 30;12(5):e0178655. doi: 10.1371/journal.pone.0178655 (PMC5448802; doi:10.1371/journal.pone.0178655)
Supplement: S4 Table — (XLSX) [file pone.0178655.s004.xlsx]

## Sheet: Statistics
id	PCMC	conflict_type	counter	subject	aggressor	victim	fami_opponents	rank_opponents	role	affiliation	timeelapsed	initiator	givecall	Affiliation_type	further_agg
1	P	0	1	689	27	689	0	72	v	0	-	0	0	-	0
2	P	0	1	602	602	1291	0	-29	a	0	9	0	0	c	0
3	P	0	0	68996	602	68996	0	16	v	0	-	0	0	-	1
4	P	1	0	280	280	49108	0	-18	a	0	43	0	0	v	0
5	P	1	0	395	395	602	0	-40	a	0	-	0	0	-	0
6	P	0	0	510	580	510	0.25	3	v	0	255	1	1	a	0
7	P	1	0	208	28091	208	0	3	v	0	31	1	0	c	0
8	P	1	1	58902	47491	58902	0	16	v	0	162	1	1	g	0
9	P	1	0	798	798	1503	0	-33	a	0	28	1	0	a	0
10	P	1	1	7794	506	7794	0	8	v	0	90	1	0	v	1
11	P	1	1	603	603	901	0.047619	-32	a	0	-	0	0	-	0
12	P	0	0	5906	192	5906	0.0555556	54	v	0	9	1	1	g	0
13	P	0	0	502	502	795	0	-61	a	0	12	1	1	g	0
14	P	0	1	902	506	902	0	49	v	0	-	0	0	-	0
15	P	0	0	806	593	806	0	36	v	1	24	0	1	v	0
16	P	1	1	1104	996	1104	0.15	1	v	0	61	1	0	g	0
17	P	0	0	5906	594	5906	0	19	v	0	8	1	0	g	0
18	P	1	0	298	24	298	0.0294118	16	v	0	26	1	1	g	0
19	P	0	0	602	203	602	0	57	b	0	20	1	0	v	0
20	P	0	0	491	491	7794	0	-29	a	0	-	0	0	-	0
21	P	0	0	590	38291	590	0.0227273	33	v	0	183	1	0	a	1
22	P	0	0	291	291	5906	0	-48	a	0	-	0	0	-	0
23	P	0	0	203	291	203	0.4	1	v	0	-	0	0	-	0
24	P	1	0	485	485	5906	0	-20	a	0	96	1	1	v	0
25	P	1	0	602	602	901	0	-36	a	0	28	1	1	g	0
26	P	0	1	586	586	208	0	23	a	0	211	0	0	-	1
27	P	0	0	1104	1104	1400	0	-34	a	0	-	0	0	-	0
28	P	1	0	710	696	710	0	-19	v	0	28	1	1	c	0
29	P	0	0	806	708	806	0	28	v	0	62	1	0	g	0
30	P	1	0	58794	502	58794	0.0333333	11	v	1	38	1	1	v	0
31	P	0	0	506	580	506	0	11	v	0	-	0	0	-	1
32	P	1	1	501	501	510	NA	3	a	0	28	1	0	g	0
33	P	0	0	1490	292	1490	0	92	v	0	-	0	0	-	0
34	P	0	0	703	587	703	0	10	v	1	84	1	1	g	1
35	P	0	0	590	58794	590	0	3	v	0	127	1	1	g	0
36	P	0	0	596	512	596	NA	5	v	1	31	1	0	g	0
37	P	0	0	58902	58902	902	0.142857	-51	a	0	-	0	0	-	0
38	P	0	0	395	395	5211	0	-15	a	0	-	0	0	-	0
39	P	0	0	379	379	696	0	-74	a	1	31	1	1	v	0
40	P	1	1	1091	1091	696	0	-32	a	0	52	1	1	v	0
41	P	1	0	902	996	902	0.35	20	v	0	7	1	0	c	0
42	P	1	1	602	602	1503	0.0357143	-43	a	0	-	0	0	-	0
43	P	0	0	703	288	703	0	48	v	0	-	0	0	-	0
44	P	0	0	501	501	1503	0.0204082	-65	a	0	40	1	0	g	0
45	P	1	1	1503	1503	708	0	48	a	1	47	1	1	g	0
46	P	0	0	586	586	806	0	-47	a	0	6	0	1	g	0
47	P	1	0	602	195	602	0	62	v	0	28	0	0	g	0
48	P	1	0	58794	58794	68996	0.0869565	-31	a	1	12	1	0	g	0
49	P	0	0	603	794	603	0	8	v	0	-	0	0	-	1
50	P	1	1	982	996	982	0.0294118	26	v	0	-	0	0	-	0
51	P	0	1	1104	1104	58794	0	28	a	0	25	1	0	g	0
52	P	0	0	390	288	390	0	13	v	0	186	1	1	g	0
53	P	0	0	506	501	506	0	5	v	1	15	1	1	g	0
54	P	0	0	506	596	506	0.666667	1	v	0	-	0	0	-	0
55	P	1	0	29398	293	29398	0.324324	1	v	1	19	1	1	a	1
56	P	1	1	806	806	586	0	47	a	0	-	0	0	-	0
57	P	0	1	496	496	594	0.0606061	-7	a	0	18	0	1	g	1
58	P	0	0	806	1111	806	0.0769231	8	v	1	21	1	1	g	0
59	P	0	0	603	996	603	0	-8	v	0	158	1	1	a	0
60	P	0	1	982	982	892	0	17	a	0	-	0	0	-	0
61	P	1	0	603	22	603	0	74	v	0	-	0	0	-	0
62	P	0	0	5901	292	5901	0	48	v	1	2	1	1	v	0
63	P	1	1	1104	794	1104	0	17	v	0	-	0	0	-	0
64	P	0	0	208	292	208	0	12	v	0	-	0	0	-	0
65	P	0	0	987	912	987	0.25	-3	v	0	218	1	0	g	0
66	P	0	0	47491	47491	901	0	-71	a	0	2	1	0	g	0
67	P	1	0	501	501	5901	0	-11	a	0	132	1	0	g	0
68	P	0	0	390	26	390	0	26	v	0	118	0	0	g	0
69	P	0	0	502	502	69603	0	-43	a	1	28	0	0	v	0
70	P	1	0	501	794	501	0	-18	v	0	9	1	0	g	0
71	P	1	0	192	192	603	0.047619	-68	a	0	-	0	0	-	0
72	P	1	0	208	280	208	0	5	v	0	87	1	0	g	0
73	P	0	0	798	280	798	0	62	v	0	11	1	0	g	0
74	P	0	0	69603	596	69603	0	35	v	0	131	1	0	g	0
75	P	1	0	496	496	701	0	-35	a	0	-	0	0	-	0
76	P	0	0	902	501	902	0	54	v	0	238	1	0	g	1
77	P	0	0	901	1104	901	0.047619	23	v	1	2	1	1	v	0
78	P	0	1	602	602	996	0.05	-12	a	0	103	1	0	g	0
79	P	0	1	38291	38291	24	0.03125	20	a	0	-	0	0	-	0
80	P	0	1	379	1391	379	0	-62	v	0	-	0	0	-	0
81	P	1	0	293	293	989	0	-107	a	0	23	0	0	g	0
82	P	1	1	794	594	794	0	25	v	0	-	0	0	-	0
83	P	0	0	502	393	502	0	17	v	0	-	0	0	-	0
84	P	0	0	58794	58794	996	0	-27	a	0	86	1	0	-	0
85	P	0	0	58902	58902	697	0	-24	a	0	40	1	0	-	0
86	P	0	0	496	47491	496	0.025641	-1	v	1	17	0	0	g	0
87	P	0	0	502	298	502	0.0666667	23	v	1	5	1	1	g	0
88	P	0	0	603	501	603	0.0204082	26	v	0	51	1	0	-	0
89	P	1	1	203	203	806	0	-80	a	0	-	0	0	-	0
90	P	0	0	708	708	710	0	-16	a	0	-	0	0	-	0
91	P	0	0	594	594	701	0	-28	a	0	278	1	0	a	0
92	P	0	0	596	596	590	0	-6	a	1	3	0	0	v	0
93	P	0	0	291	291	5901	0	-47	a	1	16	0	0	l	0
94	P	1	0	289	289	1104	0.0333333	-64	a	0	-	0	0	-	0
95	P	0	0	29298	293	29298	0	8	v	0	18	1	0	l	0
96	P	1	1	192	192	195	0.142857	-2	a	1	52	0	0	g	0
97	P	1	1	489	489	806	0	-60	a	0	-	0	0	-	0
98	P	0	0	794	596	794	0.0909091	14	v	1	23	0	1	v	0
99	P	0	0	58902	58902	902	0.142857	-51	a	1	123	0	0	v	0
100	P	1	0	1104	496	1104	0	49	v	1	25	1	1	v	0
101	P	0	0	292	292	38291	0.03125	-14	a	0	-	0	0	-	0
102	P	0	0	506	58902	506	0.0357143	2	v	1	9	1	1	v	0
103	P	0	0	58794	58794	603	0	-19	a	0	176	0	0	g	0
104	P	0	0	998	502	998	0	71	v	1	22	1	1	v	0
105	P	1	0	708	5211	708	0	20	v	1	11	0	0	g	0
106	P	0	0	1291	393	1291	0.025	72	v	0	-	0	0	-	0
107	P	1	1	5906	580	5906	0	18	v	0	49	1	0	c	0
108	P	1	1	5901	25	5901	0	57	v	0	203	1	0	g	0
109	P	1	0	703	703	708	0.571429	-1	a	1	6	0	0	g	1
110	P	0	0	1503	38291	1503	0	88	v	0	144	1	0	g	0
111	P	0	1	7410	7410	1104	0	-21	a	0	40	1	0	g	0
112	P	0	0	7794	7794	785	0.25	-2	a	1	6	0	0	g	0
113	P	1	0	501	501	1391	0	-40	a	0	18	0	0	g	0
114	P	0	0	38291	280	38291	0.0666667	7	v	0	54	1	0	g	0
115	P	1	0	806	5211	806	0	48	v	0	6	1	1	g	0
116	P	1	0	195	195	1109	0	-76	a	0	-	0	0	-	0
117	P	0	0	192	192	183	0.127273	-1	a	0	121	1	0	a	0
118	P	1	1	7410	7410	696	0	-38	a	0	181	1	0	a	0
119	P	0	0	69603	785	69603	0.025	24	v	1	5	1	0	g	0
120	P	0	0	298	298	1302	0	-90	a	0	44	1	0	g	0
121	P	0	0	794	794	701	0.117647	-3	a	0	8	0	0	g	0
122	P	0	1	292	292	501	0.0204082	-37	a	1	10	0	0	g	0
123	P	1	0	58902	58902	603	0	-23	a	1	27	1	0	g	0
124	P	0	0	982	292	982	0	97	v	0	134	1	0	g	0
125	P	0	0	280	280	590	0.0454545	-40	a	0	-	0	0	-	0
126	P	0	0	58794	58794	1699	0.0434783	-65	a	0	23	0	0	v	0
127	P	0	1	691	691	58902	0	22	a	0	-	0	0	-	0
128	P	0	0	902	689	902	0	26	v	0	174	0	0	c	0
129	P	0	0	708	58794	708	0.0714286	10	v	1	7	1	0	g	0
130	P	0	0	501	501	5906	0.0204082	-12	a	0	-	0	0	-	0
131	P	1	0	996	996	902	0.35	-20	a	0	68	0	0	c	0
132	P	1	0	58902	27	58902	0	47	v	0	24	1	0	g	0
133	P	0	0	602	292	602	0	59	v	0	19	1	0	g	0
134	P	0	0	580	580	1383	0	-70	a	0	-	0	0	-	0
135	P	0	0	703	28091	703	0	44	v	0	-	0	0	-	0
136	P	1	0	1111	1104	1111	0.34375	2	v	1	94	1	0	g	0
137	P	0	0	208	208	795	0	-82	a	0	-	0	0	-	0
138	P	0	0	996	996	1104	0.15	-1	a	0	23	1	0	g	0
139	P	0	0	1091	1091	708	0	3	a	0	46	1	1	g	0
140	P	1	1	1302	1302	1111	0	26	a	0	-	0	0	-	0
141	P	0	0	784	587	784	0	25	v	0	217	1	0	g	0
142	P	0	0	710	506	710	0	28	v	0	113	0	0	c	0
143	P	0	0	708	708	69603	0	-22	a	0	-	0	0	-	0
144	P	1	0	7794	5411	7794	0	5	v	0	-	0	0	-	0
145	P	0	0	38291	38291	806	0	-68	a	0	264	1	0	g	0
146	P	0	1	901	901	703	0	42	a	0	66	0	0	g	0
147	P	0	0	5901	393	5901	0	32	v	0	85	0	0	g	0
148	P	0	0	58902	288	58902	0	35	v	0	-	0	0	-	0
149	P	0	0	586	586	792	0	-21	a	0	72	1	0	g	0
150	P	1	0	1111	1104	1111	0.34375	2	v	1	36	1	1	c	0
151	P	0	0	892	892	912	NA	20	a	0	2	1	0	g	0
152	P	1	0	708	5901	708	0	6	v	0	-	0	0	-	0
153	P	0	1	602	602	987	0	-37	a	0	32	0	0	a	0
154	P	0	0	593	593	590	0.0588235	-1	a	1	13	0	0	g	0
155	P	0	0	795	784	795	0.263158	26	v	1	4	1	0	g	0
156	P	1	0	29398	29398	28091	0	-10	a	0	4	1	0	c	0
157	P	0	0	29298	29298	38291	0	-8	a	0	20	1	0	g	0
158	P	0	0	701	701	612	NA	-17	a	0	96	1	0	g	0
159	P	0	0	485	485	496	0	6	a	0	-	0	0	-	0
160	P	0	0	594	195	594	0	33	v	0	-	0	0	-	0
161	P	1	1	7794	7794	794	0	-5	a	0	-	0	0	-	0
162	P	1	1	1302	1302	1109	0	27	a	0	-	0	0	-	0
163	P	0	0	710	689	710	0	5	v	0	-	0	0	-	0
164	P	0	0	794	58794	794	0	11	v	0	-	0	0	-	0
165	P	1	1	501	501	47491	0	13	a	0	-	0	0	-	0
166	P	0	1	794	38291	794	0.0454545	41	v	0	94	1	0	g	0
167	P	0	0	1302	989	1302	0	-5	v	0	-	0	0	-	0
168	P	0	0	7410	7410	701	0.0294118	-7	a	0	5	1	0	g	0
169	P	0	1	1082	1082	982	0.0392157	-31	a	0	-	0	0	-	0
170	P	0	0	593	593	590	0.0588235	-1	a	1	10	0	0	g	0
171	P	0	0	806	183	806	0	86	v	0	-	0	0	-	0
172	P	0	0	208	208	795	0	-82	a	0	59	0	0	g	0
173	P	0	0	38291	38291	58902	0.0357143	-26	a	0	-	0	0	-	0
174	P	0	0	996	58902	996	0.0357143	31	v	1	20	0	1	g	0
175	P	1	0	581	5211	581	0	-2	v	0	-	0	0	-	0
176	P	0	0	701	594	701	0	28	v	0	36	0	0	g	0
177	P	0	0	58794	58794	7410	0	-7	a	0	40	1	0	g	0
178	P	0	1	794	794	7410	0	4	a	0	240	0	0	c	0
179	P	0	0	47491	47491	708	0	-30	a	0	-	0	0	-	0
180	P	0	1	696	996	696	0.025	18	a	0	21	1	0	a	0
181	P	0	0	5906	591	5906	0	11	v	0	-	0	0	-	0
182	P	1	0	47491	47491	1490	0	-68	a	0	-	0	0	-	0
183	P	1	0	47491	47491	5906	0	-25	a	1	2	0	0	g	0
184	P	0	0	785	785	794	0.025	-3	a	0	221	0	0	v	0
185	P	0	0	594	594	5211	0.030303	-4	a	0	5	1	0	g	0
186	P	0	0	710	701	710	0	12	v	0	22	1	1	g	0
187	P	1	0	38291	38291	1104	0	-58	a	0	36	1	1	v	0
188	P	0	0	5211	5211	703	0	-19	a	0	95	1	1	v	0
189	P	0	0	1291	38293	1291	0	75	v	0	85	1	0	g	0
190	P	0	0	710	1082	710	0	4	v	0	-	0	0	-	0
191	P	1	0	1104	1104	1111	0.34375	-2	a	1	5	0	0	v	0
192	P	0	0	701	25	701	0	67	v	0	-	0	0	-	0
193	P	0	0	1302	69603	1302	0.0909091	24	v	0	178	1	0	g	0
194	P	0	0	38291	38291	596	0	-27	a	0	-	0	0	-	0
195	P	1	1	7410	27	7410	0	58	v	0	117	1	0	-	0
196	P	1	0	208	29298	208	0	6	v	0	44	1	0	g	0
197	P	0	0	29398	29398	292	0.121212	-1	a	0	16	1	0	g	0
198	P	1	1	58902	502	58902	0.0714286	7	v	0	55	1	0	g	0
199	P	0	1	596	596	7410	0	-10	a	0	19	1	1	g	0
200	P	0	0	785	203	785	0	50	v	0	-	0	0	-	0
201	P	1	1	501	901	501	0	-58	v	0	286	1	0	a	0
202	P	0	0	5901	47491	5901	0	24	v	0	10	0	0	g	0
203	P	0	1	590	590	982	0.0454545	-50	a	0	-	0	0	-	0
204	P	0	0	395	395	47491	0.166667	-5	a	0	18	1	0	g	0
205	P	0	1	68996	1082	68996	0.0196078	9	v	0	-	0	0	-	0
206	P	0	1	7410	7410	489	0	29	a	0	18	1	1	g	0
207	P	0	0	58794	58794	7410	0	-7	a	0	12	1	0	g	0
208	P	0	0	989	596	989	0	64	v	0	-	0	0	-	0
209	P	1	1	506	58794	506	0.0434783	-2	v	0	117	1	0	g	0
210	P	0	0	603	390	603	0	45	v	0	31	0	0	g	0
211	P	1	1	390	390	501	0.0204082	-19	a	0	49	1	1	g	0
212	P	0	0	587	587	701	0	-15	a	0	4	1	0	g	0
213	P	0	0	288	288	594	0.030303	-25	a	0	5	0	0	v	0
214	P	0	0	703	58902	703	0	13	v	1	5	1	1	v	0
215	P	0	0	491	491	5906	0	-28	a	0	-	0	0	-	0
216	P	0	0	798	689	798	0	4	v	0	27	0	0	g	0
217	P	0	0	5901	580	5901	0	17	v	0	-	0	0	-	0
218	P	0	0	496	496	593	0	-23	a	0	68	1	0	g	0
219	P	1	0	291	291	603	0	-62	a	0	26	1	0	g	0
220	P	0	0	696	29398	696	0	90	v	0	3	1	0	g	0
221	P	0	1	208	26	208	0	20	v	0	6	0	0	a	0
222	P	1	0	29398	29398	289	0.0333333	-9	a	0	71	1	0	g	0
223	P	1	0	594	594	792	0	-26	a	0	102	1	0	g	0
224	P	0	0	192	192	580	0.0444444	-36	a	0	10	0	0	g	0
225	P	0	0	38291	38291	393	0.0243902	-2	a	0	-	0	0	-	0
226	P	1	0	293	293	792	0	-58	a	0	-	0	0	-	0
227	P	1	1	1302	1291	1302	0	12	v	0	33	0	0	g	0
228	P	0	0	29398	195	29398	0.0444444	2	v	1	66	1	1	v	0
229	P	0	1	58794	1091	58794	0.0243902	-13	v	0	8	1	0	g	0
230	P	1	1	203	203	501	0	-35	a	0	48	1	0	g	0
231	P	0	1	393	393	794	0.0909091	-39	a	0	-	0	0	-	0
232	P	1	1	1302	1302	710	0	30	a	0	-	0	0	-	0
233	P	1	1	697	491	697	0	43	v	0	30	1	0	g	0
234	P	0	0	1104	1104	5211	0	38	a	0	13	0	0	g	0
235	P	0	0	5901	5901	7410	0	-3	a	0	20	1	1	g	0
236	P	0	0	1291	691	1291	0	26	v	0	-	0	0	-	0
237	P	1	0	292	292	29298	0.0434783	-6	a	1	1	0	1	v	0
238	P	1	0	5211	24	5211	0	40	v	1	13	1	1	g	0
239	P	0	0	5906	38291	5906	0	35	v	1	5	1	1	v	0
240	P	0	0	708	708	691	0	-8	a	0	22	1	0	g	0
241	P	1	0	998	29398	998	0	105	v	0	-	0	0	-	0
242	P	1	0	798	795	798	0.142857	-25	v	0	294	1	1	g	0
243	P	0	1	792	485	792	0.03125	27	v	0	22	1	0	a	0
244	P	1	0	192	192	594	0.030303	-35	a	0	1	1	1	g	0
245	P	1	1	485	395	485	0	10	v	1	81	1	1	v	0
246	P	1	0	996	996	901	0.0952381	-24	a	1	26	0	1	g	0
247	P	1	0	687	687	602	0	26	a	0	-	0	0	-	0
248	P	0	0	1091	594	1091	0	27	v	0	23	1	0	g	0
249	P	0	0	1280	68996	1280	0.0285714	12	v	0	-	0	0	-	0
250	P	0	1	68996	291	68996	0	74	v	0	82	0	0	g	0
251	P	0	1	806	192	806	0	87	v	0	-	0	0	-	0
252	P	0	1	687	27	687	0	92	v	0	-	0	0	-	0
253	P	0	1	1286	590	1286	0	32	v	0	-	0	0	-	0
254	P	1	0	5211	25	5211	0.04	43	v	1	29	1	1	g	1
255	P	0	1	288	288	506	0	-37	a	0	-	0	0	-	0
256	P	0	1	7410	589	7410	0	12	v	0	7	0	0	g	0
257	P	0	0	785	785	794	0.025	-3	a	0	100	0	0	c	0
258	P	0	0	902	902	1396	0.0588235	-8	a	0	2	1	0	g	0
259	P	0	1	1111	1111	8011	0	-10	a	1	53	0	0	c	0
260	P	0	0	293	293	5901	0.0454545	-50	a	1	47	0	0	g	0
261	P	0	0	902	708	902	0	37	v	0	22	0	0	c	0
262	P	0	0	586	192	586	0.0243902	40	v	0	-	0	0	-	1
263	P	0	0	590	590	7410	0.0769231	-4	a	0	63	0	0	c	0
264	P	0	1	794	794	1104	0	-17	a	0	-	0	0	-	0
265	P	0	0	708	689	708	0	-11	v	0	-	0	0	-	0
266	P	0	0	806	38293	806	0	69	v	0	15	1	0	g	0
267	P	0	0	989	713	989	NA	50	v	0	20	0	0	g	0
268	P	1	0	1302	1302	1383	0.0909091	-1	a	0	51	0	0	c	0
269	P	0	0	5906	38293	5906	0.166667	36	v	1	1	1	0	l	0
270	P	1	0	506	596	506	0.666667	1	v	1	16	1	0	a	0
271	P	0	0	501	501	5901	0	-11	a	0	3	1	0	g	0
272	P	0	0	806	24	806	0.139535	88	v	1	20	1	1	g	0
273	P	1	0	902	902	1302	0.136364	-9	a	1	99	1	0	a	0
274	P	0	0	795	795	1699	0	-15	a	0	196	0	0	g	0
275	P	1	1	1104	1104	58902	0	32	a	0	13	0	0	g	0
276	P	0	0	1091	298	1091	0	47	v	0	-	0	0	-	0
277	P	1	1	502	25	502	0.04	42	v	0	20	1	0	g	0
278	P	1	0	806	1112	806	NA	10	v	0	13	0	0	c	1
279	P	0	1	982	982	794	0	42	v	0	-	0	0	-	0
280	P	0	0	794	794	902	0	-36	a	0	272	0	0	g	0
281	P	1	1	293	293	996	0	-73	a	0	222	1	0	g	0
282	P	1	1	7410	7410	912	NA	-20	a	1	6	1	1	g	0
283	P	1	0	580	580	806	0	-51	a	0	46	0	0	a	0
284	P	1	1	1286	1286	5901	0	31	a	0	-	0	0	-	0
285	P	0	1	1302	795	1302	0	6	v	1	276	0	0	a	0
286	P	0	0	192	192	5901	0	-53	a	0	-	0	0	-	0
287	P	1	0	502	25	502	0	42	v	0	14	1	0	g	0
288	P	0	0	58794	58794	69603	0	-32	a	0	298	0	0	a	0
289	P	0	0	1503	794	1503	0	47	v	1	11	1	1	v	0
290	P	0	1	982	590	982	0	50	v	0	-	0	0	-	0
291	P	0	1	5901	982	5901	0	-49	v	0	152	1	0	g	0
292	P	1	0	195	195	502	0	-36	a	0	-	0	0	-	0
293	P	1	1	289	289	1503	0	-94	a	0	-	0	0	-	0
294	P	0	0	603	591	603	0	25	v	0	155	0	0	c	0
295	P	0	0	792	29298	792	0.0322581	50	v	0	260	1	0	g	0
296	P	0	0	506	506	590	0	-5	a	0	-	0	0	-	0
297	P	1	0	390	390	998	0	-86	a	0	4	1	1	g	0
298	P	1	0	594	293	594	0.0540541	32	v	0	40	0	1	g	0
299	P	0	0	291	291	696	0	-88	a	0	-	0	0	-	0
300	P	1	1	1091	794	1091	0	2	v	0	54	1	1	g	0
301	P	0	0	506	506	58794	0	-2	a	0	7	0	0	g	0
302	P	0	1	68996	485	68996	0.05	46	v	0	5	1	0	g	0
303	P	0	0	1302	1104	1302	0	28	v	0	-	0	0	-	0
304	P	0	1	485	485	7410	0	-22	a	0	-	0	0	-	0
305	P	1	0	794	794	602	0	-4	a	1	137	1	0	c	0
306	P	0	0	602	602	603	0.125	-4	a	1	7	0	0	g	0
307	P	0	0	7410	7410	603	0	-12	a	0	4	1	1	g	0
308	P	0	0	291	291	8011	0	-83	a	0	18	1	1	v	0
309	P	0	0	806	501	806	0	45	v	0	-	0	0	-	0
310	P	0	0	602	794	602	0	4	v	0	17	1	1	c	0
311	P	0	1	58794	58794	1111	0	-30	a	0	50	0	0	g	0
312	P	0	0	902	713	902	NA	36	v	1	161	0	0	c	0
313	P	0	0	602	602	696	0	-30	a	0	-	0	0	-	0
314	P	0	0	502	192	502	0	38	v	1	153	1	1	v	1
315	P	1	0	902	24	902	0	97	v	0	-	0	0	-	0
316	P	0	1	794	58794	794	0.181818	11	v	0	24	0	0	g	0
317	P	1	1	1302	1302	612	NA	25	a	0	58	0	0	a	0
318	P	0	0	203	292	203	0.153846	2	v	0	2	1	0	g	0
319	P	1	0	291	291	293	0.0645161	3	a	1	2	0	1	g	0
320	P	0	1	687	687	798	0	16	a	0	-	0	0	-	0
321	P	1	0	506	506	1490	0.0434783	-50	a	0	11	1	0	g	0
322	P	0	1	591	591	1302	0	-62	a	0	-	0	0	-	0
323	P	0	0	5901	5901	1699	0	-61	a	0	3	1	1	v	0
324	P	0	0	603	501	603	0	26	v	1	10	1	1	g	0
325	P	0	0	602	602	1699	0	-50	a	1	6	1	0	g	0
326	P	1	0	502	594	502	0.135135	3	v	0	8	1	1	g	0
327	P	0	0	708	708	792	0.153846	-2	a	1	10	0	0	g	0
328	P	1	0	806	501	806	0	45	v	1	80	1	1	a	0
329	P	0	0	7410	280	7410	0	44	v	0	-	0	0	-	0
330	P	0	1	506	292	506	0	42	v	0	-	0	0	-	0
331	P	0	0	1111	501	1111	0	37	v	1	88	1	1	c	0
332	P	0	0	1082	5901	1082	0	18	v	0	-	0	0	-	0
333	P	1	0	708	982	708	0	-43	v	0	4	0	0	c	0
334	P	1	1	1104	1104	1091	0	15	a	0	10	1	1	g	0
335	P	0	0	5901	5901	49108	0.04	23	a	0	25	0	0	g	0
336	P	0	0	904	1302	904	0	-2	v	0	-	0	0	-	0
337	P	0	0	689	58794	689	0	21	v	0	1	1	0	g	0
338	P	0	0	58902	58902	1601	0	-68	a	1	36	0	0	v	0
339	P	0	1	1286	591	1286	0	41	v	0	-	0	0	-	0
340	P	0	0	292	292	5211	0	-34	a	0	154	1	1	v	0
341	P	0	0	1490	1490	901	0	-3	a	0	49	1	1	v	0
342	P	0	1	589	593	589	0.0952381	-7	v	0	26	0	0	g	0
343	P	0	0	1111	1104	1111	0.69697	2	v	1	8	1	0	g	1
344	P	0	0	293	293	5906	0	-51	a	0	0	1	1	g	0
345	P	1	0	501	501	703	0.0625	-16	a	0	17	1	0	g	0
346	P	1	0	1111	1111	1490	0	-18	a	0	142	0	0	g	0
347	P	0	0	902	996	902	0.305556	20	v	1	5	0	0	a	0
348	P	1	0	7410	501	7410	0.0625	14	v	1	9	1	1	v	0
349	P	0	0	806	208	806	0.0625	70	v	0	73	1	0	g	0
350	P	0	0	502	502	5906	0	-16	a	0	29	1	1	v	0
351	P	1	1	794	794	1104	0	-17	a	0	65	0	0	g	0
352	P	1	0	701	794	701	0.0294118	3	v	1	14	1	1	g	0
353	P	0	0	806	208	806	0.0625	70	v	0	45	0	0	c	0
354	P	0	1	892	58794	892	0	36	v	0	86	1	0	g	0
355	P	1	1	1503	1396	1503	0	3	v	0	195	0	0	g	0
356	P	0	0	506	596	506	0.733333	1	v	0	-	0	0	-	0
357	P	0	1	795	795	1302	0	-6	a	0	-	0	0	-	0
358	P	0	0	5211	291	5211	0.0555556	33	v	0	35	1	0	c	0
359	P	1	1	1104	1104	603	0	9	a	0	66	1	1	v	0
360	P	0	0	5906	38293	5906	0	36	v	0	-	0	0	-	0
361	P	0	0	998	1601	998	0	-4	v	0	-	0	0	-	0
362	P	0	0	591	591	68996	0	-37	a	0	262	1	0	g	0
363	P	0	1	987	987	1490	0.0769231	4	a	0	21	1	1	g	0
364	P	1	0	1699	1111	1699	0	35	v	0	42	1	1	-	0
365	P	0	0	58902	58902	703	0	-13	a	0	10	0	0	c	0
366	P	0	0	58794	58794	5906	0	-5	a	0	10	0	0	g	0
367	P	0	0	68996	68996	69603	0.483871	-1	a	0	11	0	0	g	0
368	P	0	0	1104	1104	1111	0.69697	-2	a	1	3	1	0	g	0
369	P	1	1	798	1104	798	0	-3	v	0	-	0	0	-	0
370	P	0	0	892	689	892	0	15	v	0	-	0	0	-	0
371	P	0	1	701	701	902	0	-33	a	0	5	1	1	g	0
372	P	0	0	987	1104	987	0.04	24	v	1	83	0	0	g	0
373	P	1	1	603	603	713	NA	8	a	0	17	0	0	c	0
374	P	1	0	58902	58902	696	0	-49	a	0	19	1	0	g	0
375	P	1	0	794	794	602	0	-4	a	0	183	0	0	g	0
376	P	1	0	5211	5211	58902	0	-6	a	1	57	0	0	a	0
377	P	0	1	68996	68996	996	0	4	a	0	36	1	1	g	0
378	P	1	0	593	593	603	0	-17	a	0	11	1	0	g	0
379	P	0	0	501	501	5901	0.0434783	-11	a	1	1	0	0	l	0
380	P	0	0	1383	1091	1383	0.277778	44	v	0	-	0	0	-	0
381	P	0	0	38291	38291	501	0	-23	a	0	20	1	1	v	0
382	P	1	0	1091	794	1091	0	2	v	0	-	0	0	-	0
383	P	0	0	502	29398	502	0	34	v	1	1	1	1	v	0
384	P	0	1	1302	1302	982	0.0909091	3	a	0	160	0	0	a	0
385	P	1	1	393	393	502	0	-17	a	0	-	0	0	-	0
386	P	0	1	792	792	689	0	-9	a	0	2	1	1	g	0
387	P	0	1	390	393	390	0.162162	2	v	1	15	1	1	g	0
388	P	0	0	29398	293	29398	0.431818	1	v	0	8	1	1	g	0
389	P	1	0	5906	192	5906	0.0384615	54	v	1	15	1	1	g	0
390	P	1	0	5901	5901	5906	0.48	-1	a	0	-	0	0	-	0
391	P	1	0	203	291	203	0.516129	1	v	0	-	0	0	-	0
392	P	0	0	794	581	794	0	23	v	0	-	0	0	-	0
393	P	0	0	612	689	612	0.25	3	v	0	-	0	0	-	0
394	P	0	0	5906	291	5906	0	48	v	0	18	1	1	c	0
395	P	0	1	586	586	602	0	-24	a	0	-	0	0	-	0
396	P	1	0	58902	501	58902	0.05	3	v	1	125	1	1	c	0
397	P	0	0	68996	501	68996	0	38	v	0	165	1	0	g	0
398	P	0	0	501	391	501	0	20	v	0	89	0	0	v	0
399	P	1	0	806	1111	806	0.0357143	8	v	1	5	1	0	a	0
400	P	0	0	1286	1490	1286	0	-13	v	0	26	1	0	a	0
401	P	0	0	904	1503	904	0.0714286	-4	v	0	-	0	0	-	0
402	P	0	0	298	283	298	0	6	v	0	4	1	1	g	0
403	P	1	0	596	58902	596	0.05	1	v	1	15	1	1	g	0
404	P	0	0	989	795	989	0	11	v	0	-	0	0	-	0
405	P	0	0	696	696	6611	0.315789	-1	a	1	125	1	1	g	0
406	P	0	0	996	996	904	0	-27	a	0	1	0	0	g	0
407	P	0	0	594	594	580	0	-1	a	0	118	1	0	g	0
408	P	0	1	38291	38291	5211	0	-20	a	0	74	1	0	a	0
409	P	0	0	289	289	590	0	-39	a	0	58	1	0	g	0
410	P	0	0	1490	785	1490	0	40	v	0	-	0	0	-	0
411	P	0	0	5901	590	5901	0.222222	1	v	0	3	1	1	v	0
412	P	0	1	794	590	794	0	8	v	0	11	1	0	g	0
413	P	1	0	192	192	602	0	-64	a	0	25	0	0	g	0
414	P	0	0	393	291	393	0	15	v	0	-	0	0	-	0
415	P	1	0	208	203	208	0.230769	10	v	1	29	1	0	a	1
416	P	0	0	5906	5906	603	0	-14	a	0	10	1	1	g	0
417	P	0	0	998	788	998	0	18	v	0	-	0	0	-	0
418	P	0	0	586	586	1503	0	-67	a	0	-	0	0	-	0
419	P	0	0	68996	38293	68996	0.0322581	62	v	0	58	0	0	g	0
420	P	0	0	5901	5901	708	0	-6	a	0	2	1	0	g	0
421	P	0	0	203	203	58902	0	-38	a	0	141	1	0	g	0
422	P	0	0	280	280	208	0.0416667	-5	a	0	-	0	0	-	0
423	P	0	0	593	501	593	0.0434783	9	v	0	99	0	0	g	0
424	P	0	0	806	806	904	0	-16	a	0	11	0	1	v	0
425	P	0	1	701	701	691	0	-4	a	0	216	0	1	g	0
426	P	0	0	989	393	989	0.0384615	89	v	1	24	1	0	g	0
427	P	0	0	591	591	69603	0	-38	a	0	30	1	1	g	0
428	P	1	0	602	293	602	0	61	v	0	114	1	1	g	0
429	P	1	1	58902	602	58902	0	-19	v	0	204	1	0	c	0
430	P	1	1	701	701	602	0	-1	a	0	292	1	1	g	0
431	P	1	0	5211	25	5211	0.0967742	43	v	1	10	1	1	g	0
432	P	1	1	1111	280	1111	0	67	v	0	-	0	0	-	0
433	P	0	0	594	491	594	0.027027	9	v	0	-	0	0	-	0
434	P	0	0	29398	25	29298	0.0967742	8	v	0	222	1	0	g	0
435	P	1	0	703	7410	703	0	2	v	0	67	0	0	g	0
436	P	0	1	68996	68996	69603	0.483871	-1	a	0	183	0	0	g	0
437	P	1	0	203	203	502	0.0645161	-31	a	0	238	1	1	g	0
438	P	0	0	203	203	208	0.230769	-10	a	0	-	0	0	-	0
439	P	0	0	501	501	7410	0.0625	-14	a	1	2	0	0	v	0
440	P	0	0	5906	183	5906	0	53	v	1	9	1	1	g	0
441	P	1	0	502	28091	502	0.0645161	24	v	1	3	1	1	v	0
442	P	1	0	696	713	696	NA	20	v	1	185	1	0	g	0
443	P	0	0	192	192	292	0.0697674	-5	a	1	4	0	0	g	0
444	P	0	0	1396	1396	904	0.0769231	1	a	0	97	1	0	g	0
445	P	1	1	795	795	1601	0	-14	a	0	-	0	0	-	0
446	P	1	0	806	208	806	0.0625	70	v	1	51	0	0	v	0
447	P	0	1	996	58902	996	0	31	v	1	32	0	0	g	0
448	P	0	0	291	291	29298	0	-5	a	1	11	0	0	l	0
449	P	0	0	594	594	902	0	-61	a	0	5	1	0	g	0
450	P	0	1	485	29298	485	0	23	v	0	11	1	0	g	0
451	P	1	1	501	29398	501	0	38	v	0	58	0	0	g	1
452	P	1	0	806	1111	806	0.0357143	8	v	1	5	1	1	g	1
453	P	0	0	291	291	496	0	-22	a	0	-	0	0	-	0
454	P	0	0	29398	293	29298	0.0344828	1	v	1	60	1	1	g	0
455	P	0	1	28091	28091	29298	0	3	a	0	263	0	1	g	0
456	P	0	1	506	689	506	0	-23	v	0	119	1	1	a	0
457	P	0	0	491	491	902	0	-70	a	0	7	1	1	g	0
458	P	1	0	5901	5901	904	0	-50	a	0	-	0	0	-	0
459	P	1	1	501	501	996	0.0869565	-34	a	0	3	1	0	a	0
460	P	1	0	5211	594	5211	0.0540541	4	v	1	111	0	1	g	0
461	P	0	0	485	390	485	0	11	v	0	-	0	0	-	0
462	P	0	0	691	691	989	0	-43	a	0	-	0	0	-	0
463	P	1	0	996	996	1313	NA	-29	a	0	-	0	0	-	0
464	P	0	0	794	794	792	0.0322581	-1	a	0	104	0	0	g	0
465	P	0	0	713	501	713	NA	-18	v	0	4	1	0	g	0
466	P	0	1	902	902	1104	0.0526316	19	a	0	100	0	1	g	0
467	P	0	1	1490	68996	1490	0.0769231	17	v	0	-	0	0	-	0
468	P	0	1	58794	58794	996	0	-27	a	0	-	0	0	-	0
469	P	0	1	697	697	1111	0.0357143	-10	a	0	50	1	1	g	0
470	P	0	0	708	593	708	0	8	v	0	-	0	0	-	0
471	P	0	1	7410	58794	7410	0	7	v	0	260	1	0	g	0
472	P	0	0	192	192	29298	0.0465116	-11	a	0	-	0	0	-	0
473	P	1	1	5211	289	5211	0	26	v	0	145	1	0	g	0
474	P	1	0	58902	58902	996	0	-31	a	0	40	0	0	c	0
475	P	0	1	603	603	586	0	28	a	1	68	1	1	v	0
476	P	1	1	798	798	1111	0	-5	a	0	-	0	0	-	0
477	P	0	0	892	25	892	0.0322581	89	v	0	11	1	0	g	0
478	P	0	0	703	280	703	0	46	v	1	13	1	0	l	0
479	P	0	0	38293	38293	1291	0.04	-75	a	0	-	0	0	-	0
480	P	0	0	501	501	1313	NA	-63	a	1	155	0	0	v	0
481	P	1	0	612	68996	612	0.5	3	v	0	13	1	1	g	0
482	P	1	0	192	192	602	0	-64	a	0	-	0	0	-	0
483	P	0	0	68996	68996	798	0	6	a	0	40	0	0	c	0
484	P	0	0	1104	393	1104	0	56	v	0	29	0	1	g	0
485	P	0	0	5906	289	5906	0	41	v	0	97	1	1	g	0
486	P	0	0	1383	593	1383	0	55	v	0	-	0	0	-	0
487	P	0	0	603	208	603	0	51	v	0	-	0	0	-	0
488	P	0	0	982	391	982	0	80	v	0	-	0	0	-	0
489	P	1	0	489	489	806	0	-60	a	0	17	0	0	g	0
490	P	1	1	1104	708	1104	0.0769231	18	v	0	118	1	0	g	0
491	P	0	0	593	593	59413	0.25	1	a	1	22	1	0	c	0
492	P	0	0	395	293	395	0.0263158	21	v	0	29	1	1	g	0
493	P	1	0	58902	27	58902	0	47	v	0	21	1	0	g	0
494	P	0	0	798	589	798	0	30	v	0	148	0	0	g	0
495	P	1	0	485	192	485	0.15	34	v	0	-	0	0	-	0
496	P	1	0	7794	192	7794	0	55	v	0	129	0	1	g	0
497	P	0	0	496	496	5211	0	-11	a	0	25	1	0	a	0
498	P	0	0	38291	38291	1111	0	-60	a	1	18	1	1	g	0
499	P	0	0	697	697	689	0.047619	-1	a	1	3	0	1	g	0
500	P	0	0	603	603	1112	NA	-11	a	0	98	1	0	g	0
501	P	0	0	289	292	289	0	8	v	0	-	0	0	-	0
502	P	0	0	502	996	502	0	-38	v	0	21	1	1	v	0
503	P	0	0	5901	292	5901	0.08	48	v	0	-	0	0	-	1
504	P	0	0	203	203	298	0	-8	a	0	37	1	0	g	0
505	P	0	0	496	496	892	0	-57	a	0	10	1	0	g	0
506	P	0	0	1503	1503	1400	0	-4	a	0	67	0	1	g	0
507	P	0	0	1302	208	1302	0	88	v	0	32	0	1	g	0
508	P	0	0	5906	5906	1111	0	-25	a	0	-	0	0	-	0
509	P	0	0	292	192	292	0.0697674	5	v	1	20	1	0	g	0
510	P	1	0	703	38293	703	0	40	v	1	38	0	1	g	0
511	P	0	0	794	5211	794	0	21	v	0	-	0	0	-	0
512	P	0	0	1111	1111	806	0.0357143	-8	a	1	9	0	0	g	0
513	P	0	0	501	501	68996	0	-38	a	0	-	0	0	-	0
514	P	0	0	58902	58902	506	0.05	-2	a	1	9	0	0	g	0
515	P	0	0	987	68996	987	0	21	v	0	-	0	0	-	0
516	P	0	0	192	192	292	0.0697674	-5	a	0	-	0	0	-	0
517	P	0	1	291	291	395	0	-18	a	0	54	0	0	a	0
518	P	0	0	5906	208	5906	0	37	v	0	-	0	0	-	0
519	P	0	0	998	485	998	0	75	v	0	-	0	0	-	0
520	P	0	0	612	612	892	NA	-5	a	0	5	1	0	g	0
521	P	0	0	1383	691	1383	0	39	v	0	148	0	0	g	0
522	P	0	0	5211	292	5211	0	34	v	0	18	1	1	g	0
523	P	0	1	1391	1391	596	0	36	a	0	-	0	0	-	0
524	P	1	0	596	596	506	0.733333	-1	a	1	233	0	0	a	0
525	P	1	0	904	982	904	0.428571	1	v	0	67	1	1	g	0
526	P	0	0	996	996	5211	0	37	a	0	62	0	0	g	0
527	P	0	0	594	594	5211	0.0540541	-4	a	0	8	1	1	g	0
528	P	0	0	68996	5211	68996	0	41	v	0	25	0	1	v	0
529	P	0	0	292	292	982	0	-97	a	0	-	0	0	-	0
530	P	0	0	594	298	594	0	20	v	1	4	1	0	g	0
531	P	1	0	501	502	501	0	4	v	0	11	1	0	c	0
532	P	0	0	502	391	502	0.0645161	16	v	1	11	1	1	g	0
533	P	0	0	982	586	982	0	62	v	0	-	0	0	-	0
534	P	0	0	496	292	496	0.0588235	23	v	0	50	1	1	g	0
535	P	0	0	603	603	1503	0	-39	a	0	107	1	0	g	0
536	P	0	0	701	708	701	0.230769	4	v	0	70	1	0	g	0
537	P	0	0	590	590	1503	0	-55	a	0	5	1	1	g	0
538	P	1	1	589	589	5906	0	-10	a	0	30	1	0	a	0
539	P	1	0	7794	7794	795	0	-44	a	1	67	0	0	g	0
540	P	0	0	806	38291	806	0	68	v	0	6	0	0	g	0
541	P	0	0	58902	292	58902	0	40	v	0	37	1	1	g	0
542	P	0	0	792	708	792	0.153846	2	v	0	150	0	0	a	0
543	P	0	0	7794	5906	7794	0	1	v	0	49	1	0	g	0
544	P	0	0	594	594	68996	0	-45	a	0	142	1	0	g	0
545	P	0	0	28091	28091	1302	0	-91	a	0	3	1	1	g	0
546	P	0	0	904	697	904	0	34	v	0	5	0	0	g	0
547	P	0	0	29298	192	29298	0.0465116	11	v	1	2	1	1	g	0
548	P	0	0	283	283	208	0	-8	a	0	225	0	1	g	0
549	P	0	0	701	713	701	NA	3	v	0	12	1	1	g	0
550	P	0	0	708	708	1490	0	-38	a	0	-	0	0	-	0
551	P	0	0	395	23	395	0.0526316	29	v	0	-	0	0	-	0
552	P	0	1	596	596	513	NA	4	a	0	48	0	0	g	0
553	P	1	0	29398	29398	68996	0	-76	a	0	22	1	0	g	0
554	P	0	0	998	798	998	0	35	v	0	244	1	0	g	0
555	P	0	0	691	581	691	0	30	v	0	-	0	0	-	0
556	P	1	0	689	689	68996	0.619048	-10	a	0	23	1	1	g	0
557	P	0	0	1082	1082	508	0	30	a	0	-	0	0	-	0
558	P	0	0	7794	29398	7794	0.0344828	51	v	0	-	0	0	-	0
559	P	1	0	192	192	998	0	-109	a	0	-	0	0	-	0
560	P	0	0	795	59413	795	NA	50	v	1	4	1	1	v	0
561	P	0	0	183	183	5211	0.0555556	-38	a	0	-	0	0	-	0
562	P	0	0	5901	5901	514	NA	11	a	0	4	1	0	g	0
563	P	0	1	47491	593	47491	0	-22	v	0	-	0	0	-	0
564	P	0	1	696	1512	696	NA	-13	v	0	52	1	0	g	0
565	P	0	0	68996	68996	1396	0	-24	a	0	7	1	0	g	0
566	P	0	0	1396	1396	1313	0.25	-2	a	1	45	0	0	g	0
567	P	0	0	58794	58794	593	0.259259	-2	a	0	-	0	0	-	0
568	P	0	0	38293	38293	691	0	-49	a	0	-	0	0	-	0
569	P	0	1	28091	27	28091	0.3	16	v	1	138	1	1	g	0
570	P	1	0	58902	58902	612	NA	-35	a	0	9	0	0	g	0
571	P	0	1	485	485	7410	0	-22	a	0	-	0	0	-	0
572	P	0	0	612	689	612	0.25	2	v	0	7	1	1	g	0
573	P	0	1	713	713	788	NA	-31	a	0	13	1	0	a	0
574	P	0	0	5901	5901	713	NA	-7	a	0	31	1	1	g	0
575	P	0	0	1091	1091	697	0	-7	a	1	32	1	0	c	1
576	P	0	0	794	5211	794	0	21	v	0	9	0	0	c	0
577	P	0	0	996	1091	996	0	14	v	0	48	1	1	v	0
578	P	0	0	502	491	502	0	12	v	0	8	1	0	g	0
579	P	0	0	594	594	792	0.0645161	-26	a	0	39	0	0	g	0
580	P	0	1	596	602	596	0	-18	v	0	-	0	0	-	0
581	P	1	0	293	293	292	0.142857	-2	a	0	4	0	0	v	0
582	P	1	0	5211	502	5211	0.193548	1	v	1	1	0	0	g	0
583	P	0	1	298	298	1104	0	-62	a	0	1	1	0	g	0
584	P	0	0	203	203	58902	0	-38	a	0	-	0	0	-	0
585	P	0	0	5906	291	5906	0	48	v	1	2	1	1	v	0
586	P	0	0	589	589	901	0	-56	a	0	33	1	0	g	0
587	P	0	1	5901	1112	5901	NA	-24	v	0	-	0	0	-	0
588	P	0	0	28091	28091	208	0.136364	-3	a	0	-	0	0	-	0
589	P	0	0	580	580	203	0	29	a	0	102	0	0	g	0
590	P	0	0	5901	594	5901	0	18	v	0	168	1	1	g	0
591	P	0	0	593	589	593	0.0952381	7	v	1	61	1	1	g	0
592	P	0	0	395	395	593	0	-27	a	0	6	1	1	g	0
593	P	0	0	708	1111	708	0	-20	v	0	7	0	1	g	0
594	P	0	1	291	27	291	0	8	v	0	175	1	1	v	0
595	P	0	0	1104	1104	1111	0.69697	-2	a	1	29	0	0	g	0
596	P	0	0	1091	391	1091	0	40	v	0	-	0	0	-	0
597	P	1	0	29398	29398	501	0	-38	a	0	-	0	0	-	0
598	P	0	0	68996	603	68996	0.0322581	12	v	0	27	1	0	g	0
599	P	0	1	596	1104	596	0	-31	v	0	140	1	1	g	0
600	P	1	0	501	501	1503	0	-65	a	0	5	1	0	g	0
601	P	0	0	5906	496	5906	0.0555556	26	v	0	7	1	1	v	0
602	P	0	0	283	283	208	0.0277778	-8	a	0	110	1	1	g	0
603	P	0	0	703	587	703	0	10	v	0	-	0	0	-	0
604	P	0	1	489	489	806	0	-60	a	0	-	0	0	-	0
605	P	0	0	29298	192	29298	0.0465116	11	v	1	3	1	1	g	0
1	M	-	-	689	27	689	0	72	v	0	-	0	0	-	-
2	M	-	-	602	602	1291	0	-29	a	1	34	0	0	g	-
3	M	-	-	68996	602	68996	0	16	v	0	-	0	0	-	-
4	M	-	-	280	280	49108	0	-18	a	0	-	0	0	-	-
5	M	-	-	395	395	602	0	-40	a	1	132	0	0	g	-
6	M	-	-	510	580	510	0.25	3	v	1	274	0	0	c	-
7	M	-	-	208	28091	208	0	3	v	1	101	0	0	c	-
8	M	-	-	58902	47491	58902	0	16	v	0	-	0	0	-	-
9	M	-	-	798	798	1503	0	-33	a	1	259	0	0	c	-
10	M	-	-	7794	506	7794	0	8	v	0	-	0	0	-	-
11	M	-	-	603	603	901	0.047619	-32	a	0	-	0	0	-	-
12	M	-	-	5906	192	5906	0.0555556	54	v	0	-	0	0	-	-
13	M	-	-	502	502	795	0	-61	a	0	-	0	0	-	-
14	M	-	-	902	506	902	0	49	v	1	96	1	0	g	-
15	M	-	-	806	593	806	0	36	v	0	-	0	0	-	-
16	M	-	-	1104	996	1104	0.15	1	v	1	11	0	0	g	-
17	M	-	-	5906	594	5906	0	19	v	1	73	1	1	v	-
18	M	-	-	298	24	298	0.0294118	16	v	0	-	0	0	-	-
19	M	-	-	602	203	602	0	57	b	-	-	0	0	-	-
20	M	-	-	491	491	7794	0	-29	a	0	-	0	0	-	-
21	M	-	-	590	38291	590	0.0227273	33	v	0	-	0	0	-	-
22	M	-	-	291	291	5906	0	-48	a	0	-	0	0	-	-
23	M	-	-	203	291	203	0.4	1	v	0	-	0	0	-	-
24	M	-	-	485	485	5906	0	-20	a	1	22	1	1	g	-
25	M	-	-	602	602	901	0	-36	a	0	-	0	0	-	-
26	M	-	-	586	586	208	0	23	a	0	-	0	0	-	-
27	M	-	-	1104	1104	1400	0	-34	a	0	-	0	0	-	-
28	M	-	-	710	696	710	0	-19	v	0	-	0	0	-	-
29	M	-	-	806	708	806	0	28	v	1	200	1	1	g	-
30	M	-	-	58794	502	58794	0.0333333	11	v	1	282	1	0	c	-
31	M	-	-	506	580	506	0	11	v	1	52	0	0	c	-
32	M	-	-	501	501	510	NA	3	a	0	-	0	0	-	-
33	M	-	-	1490	292	1490	0	92	v	0	-	0	0	-	-
34	M	-	-	703	587	703	0	10	v	1	277	0	0	g	-
35	M	-	-	590	58794	590	0	3	v	0	-	0	0	-	-
36	M	-	-	596	512	596	NA	5	v	0	-	0	0	-	-
37	M	-	-	58902	58902	902	0.142857	-51	a	0	-	0	0	-	-
38	M	-	-	395	395	5211	0	-15	a	0	-	0	0	-	-
39	M	-	-	379	379	696	0	-74	a	0	-	0	0	-	-
40	M	-	-	1091	1091	696	0	-32	a	1	18	1	0	g	-
41	M	-	-	902	996	902	0.35	20	v	1	50	1	0	g	-
42	M	-	-	602	602	1503	0.0357143	-43	a	1	276	1	0	a	-
43	M	-	-	703	288	703	0	48	v	1	34	1	0	g	-
44	M	-	-	501	501	1503	0.0204082	-65	a	1	45	0	1	g	-
45	M	-	-	1503	1503	708	0	48	a	1	23	0	0	g	-
46	M	-	-	586	586	806	0	-47	a	0	-	0	0	-	-
47	M	-	-	602	195	602	0	62	v	0	-	0	0	-	-
48	M	-	-	58794	58794	68996	0.0869565	-31	a	1	66	0	0	g	-
49	M	-	-	603	794	603	0	8	v	0	-	0	0	-	-
50	M	-	-	982	996	982	0.0294118	26	v	0	-	0	0	-	-
51	M	-	-	1104	1104	58794	0	28	a	1	1	0	0	g	-
52	M	-	-	390	288	390	0	13	v	1	106	0	1	g	-
53	M	-	-	506	501	506	0	5	v	1	72	1	0	g	-
54	M	-	-	506	596	506	0.666667	1	v	1	190	1	0	a	-
55	M	-	-	29398	293	29398	0.324324	1	v	0	-	0	0	-	-
56	M	-	-	806	806	586	0	47	a	1	124	0	0	c	-
57	M	-	-	496	496	594	0.0606061	-7	a	0	-	0	0	-	-
58	M	-	-	806	1111	806	0.0769231	8	v	1	60	1	0	g	-
59	M	-	-	603	996	603	0	-8	v	1	28	1	0	g	-
60	M	-	-	982	982	892	0	17	a	0	-	0	0	-	-
61	M	-	-	603	22	603	0	74	v	0	-	0	0	-	-
62	M	-	-	5901	292	5901	0	48	v	1	54	0	1	g	-
63	M	-	-	1104	794	1104	0	17	v	1	212	0	0	c	-
64	M	-	-	208	292	208	0	12	v	0	-	0	0	-	-
65	M	-	-	987	912	987	0.25	-3	v	0	-	0	0	-	-
66	M	-	-	47491	47491	901	0	-71	a	0	-	0	0	-	-
67	M	-	-	501	501	5901	0	-11	a	1	49	1	0	g	-
68	M	-	-	390	26	390	0	26	v	0	-	0	0	-	-
69	M	-	-	502	502	69603	0	-43	a	0	-	0	0	-	-
70	M	-	-	501	794	501	0	-18	v	1	97	0	0	g	-
71	M	-	-	192	192	603	0.047619	-68	a	1	8	1	0	g	-
72	M	-	-	208	280	208	0	5	v	1	168	1	0	g	-
73	M	-	-	798	280	798	0	62	v	1	100	0	0	a	-
74	M	-	-	69603	596	69603	0	35	v	1	15	0	0	g	-
75	M	-	-	496	496	701	0	-35	a	0	-	0	0	-	-
76	M	-	-	902	501	902	0	54	v	1	142	1	0	g	-
77	M	-	-	901	1104	901	0.047619	23	v	1	51	1	0	a	-
78	M	-	-	602	602	996	0.05	-12	a	1	93	1	0	g	-
79	M	-	-	38291	38291	24	0.03125	20	a	1	252	1	1	g	-
80	M	-	-	379	1391	379	0	-62	v	0	-	0	0	-	-
81	M	-	-	293	293	989	0	-107	a	0	-	0	0	-	-
82	M	-	-	794	594	794	0	25	v	0	-	0	0	-	-
83	M	-	-	502	393	502	0	17	v	0	-	0	0	-	-
84	M	-	-	58794	58794	996	0	-27	a	1	63	1	1	v	-
85	M	-	-	58902	58902	697	0	-24	a	0	-	0	0	-	-
86	M	-	-	496	47491	496	0.025641	-1	v	1	33	0	0	g	-
87	M	-	-	502	298	502	0.0666667	23	v	1	215	0	0	a	-
88	M	-	-	603	501	603	0.0204082	26	v	0	-	0	0	-	-
89	M	-	-	203	203	806	0	-80	a	0	-	0	0	-	-
90	M	-	-	708	708	710	0	-16	a	0	-	0	0	-	-
91	M	-	-	594	594	701	0	-28	a	0	-	0	0	-	-
92	M	-	-	596	596	590	0	-6	a	0	-	0	0	-	-
93	M	-	-	291	291	5901	0	-47	a	1	131	0	0	g	-
94	M	-	-	289	289	1104	0.0333333	-64	a	0	-	0	0	-	-
95	M	-	-	29298	293	29298	0	8	v	0	-	0	0	-	-
96	M	-	-	192	192	195	0.142857	-2	a	1	181	1	0	a	-
97	M	-	-	489	489	806	0	-60	a	0	-	0	0	-	-
98	M	-	-	794	596	794	0.0909091	14	v	0	-	0	0	-	-
99	M	-	-	58902	58902	902	0.142857	-51	a	0	-	0	0	-	-
100	M	-	-	1104	496	1104	0	49	v	1	113	0	0	c	-
101	M	-	-	292	292	38291	0.03125	-14	a	1	96	1	1	v	-
102	M	-	-	506	58902	506	0.0357143	2	v	1	72	1	0	g	-
103	M	-	-	58794	58794	603	0	-19	a	1	1	1	0	g	-
104	M	-	-	998	502	998	0	71	v	0	-	0	0	-	-
105	M	-	-	708	5211	708	0	20	v	1	178	1	0	g	-
106	M	-	-	1291	393	1291	0.025	72	v	0	-	0	0	-	-
107	M	-	-	5906	580	5906	0	18	v	1	29	1	1	v	-
108	M	-	-	5901	25	5901	0	57	v	1	53	0	0	g	-
109	M	-	-	703	703	708	0.571429	-1	a	1	71	1	1	g	-
110	M	-	-	1503	38291	1503	0	88	v	0	-	0	0	-	-
111	M	-	-	7410	7410	1104	0	-21	a	0	-	0	0	-	-
112	M	-	-	7794	7794	785	0.25	-2	a	0	-	0	0	-	-
113	M	-	-	501	501	1391	0	-40	a	1	35	0	0	a	-
114	M	-	-	38291	280	38291	0.0666667	7	v	0	-	0	0	-	-
115	M	-	-	806	5211	806	0	48	v	1	76	0	0	g	-
116	M	-	-	195	195	1109	0	-76	a	1	189	1	0	a	-
117	M	-	-	192	192	183	0.127273	-1	a	1	228	0	0	a	-
118	M	-	-	7410	7410	696	0	-38	a	0	-	0	0	-	-
119	M	-	-	69603	785	69603	0.025	24	v	0	-	0	0	-	-
120	M	-	-	298	298	1302	0	-90	a	1	56	1	0	g	-
121	M	-	-	794	794	701	0.117647	-3	a	1	277	0	0	c	-
122	M	-	-	292	292	501	0.0204082	-37	a	0	-	0	0	-	-
123	M	-	-	58902	58902	603	0	-23	a	1	103	1	0	g	-
124	M	-	-	982	292	982	0	97	v	0	-	0	0	-	-
125	M	-	-	280	280	590	0.0454545	-40	a	0	-	0	0	-	-
126	M	-	-	58794	58794	1699	0.0434783	-65	a	0	-	0	0	-	-
127	M	-	-	691	691	58902	0	22	a	0	-	0	0	-	-
128	M	-	-	902	689	902	0	26	v	0	-	0	0	-	-
129	M	-	-	708	58794	708	0.0714286	10	v	0	-	0	0	-	-
130	M	-	-	501	501	5906	0.0204082	-12	a	0	-	0	0	-	-
131	M	-	-	996	996	902	0.35	-20	a	0	-	0	0	-	-
132	M	-	-	58902	27	58902	0	47	v	1	97	1	0	g	-
133	M	-	-	602	292	602	0	59	v	1	36	0	0	g	-
134	M	-	-	580	580	1383	0	-70	a	0	-	0	0	-	-
135	M	-	-	703	28091	703	0	44	v	1	273	1	0	g	-
136	M	-	-	1111	1104	1111	0.34375	2	v	1	33	0	0	c	-
137	M	-	-	208	208	795	0	-82	a	1	234	0	0	c	-
138	M	-	-	996	996	1104	0.15	-1	a	0	-	0	0	-	-
139	M	-	-	1091	1091	708	0	3	a	1	290	1	1	g	-
140	M	-	-	1302	1302	1111	0	26	a	0	-	0	0	-	-
141	M	-	-	784	587	784	0	25	v	0	-	0	0	-	-
142	M	-	-	710	506	710	0	28	v	0	-	0	0	-	-
143	M	-	-	708	708	69603	0	-22	a	0	-	0	0	-	-
144	M	-	-	7794	5411	7794	0	5	v	0	-	0	0	-	-
145	M	-	-	38291	38291	806	0	-68	a	0	-	0	0	-	-
146	M	-	-	901	901	703	0	42	a	0	-	0	0	-	-
147	M	-	-	5901	393	5901	0	32	v	0	-	0	0	-	-
148	M	-	-	58902	288	58902	0	35	v	0	-	0	0	-	-
149	M	-	-	586	586	792	0	-21	a	0	-	0	0	-	-
150	M	-	-	1111	1104	1111	0.34375	2	v	0	-	0	0	-	-
151	M	-	-	892	892	912	NA	20	a	0	-	0	0	-	-
152	M	-	-	708	5901	708	0	6	v	1	41	0	0	g	-
153	M	-	-	602	602	987	0	-37	a	0	-	0	0	-	-
154	M	-	-	593	593	590	0.0588235	-1	a	0	-	0	0	-	-
155	M	-	-	795	784	795	0.263158	26	v	0	-	0	0	-	-
156	M	-	-	29398	29398	28091	0	-10	a	0	-	0	0	-	-
157	M	-	-	29298	29298	38291	0	-8	a	1	201	1	0	g	-
158	M	-	-	701	701	612	NA	-17	a	0	-	0	0	-	-
159	M	-	-	485	485	496	0	6	a	0	-	0	0	-	-
160	M	-	-	594	195	594	0	33	v	1	32	1	1	g	-
161	M	-	-	7794	7794	794	0	-5	a	0	-	0	0	-	-
162	M	-	-	1302	1302	1109	0	27	a	1	92	0	0	g	-
163	M	-	-	710	689	710	0	5	v	0	-	0	0	-	-
164	M	-	-	794	58794	794	0	11	v	0	-	0	0	-	-
165	M	-	-	501	501	47491	0	13	a	1	181	1	0	g	-
166	M	-	-	794	38291	794	0.0454545	41	v	1	65	0	0	g	-
167	M	-	-	1302	989	1302	0	-5	v	0	-	0	0	-	-
168	M	-	-	7410	7410	701	0.0294118	-7	a	0	-	0	0	-	-
169	M	-	-	1082	1082	982	0.0392157	-31	a	1	283	0	0	g	-
170	M	-	-	593	593	590	0.0588235	-1	a	0	-	0	0	-	-
171	M	-	-	806	183	806	0	86	v	1	227	1	1	v	-
172	M	-	-	208	208	795	0	-82	a	1	15	1	0	c	-
173	M	-	-	38291	38291	58902	0.0357143	-26	a	0	-	0	0	-	-
174	M	-	-	996	58902	996	0.0357143	31	v	1	119	0	1	g	-
175	M	-	-	581	5211	581	0	-2	v	1	201	1	0	g	-
176	M	-	-	701	594	701	0	28	v	0	-	0	0	-	-
177	M	-	-	58794	58794	7410	0	-7	a	1	50	0	0	c	-
178	M	-	-	794	794	7410	0	4	a	0	-	0	0	-	-
179	M	-	-	47491	47491	708	0	-30	a	0	-	0	0	-	-
180	M	-	-	696	996	696	0.025	18	a	0	-	0	0	-	-
181	M	-	-	5906	591	5906	0	11	v	0	-	0	0	-	-
182	M	-	-	47491	47491	1490	0	-68	a	0	-	0	0	-	-
183	M	-	-	47491	47491	5906	0	-25	a	1	202	0	0	g	-
184	M	-	-	785	785	794	0.025	-3	a	0	-	0	0	-	-
185	M	-	-	594	594	5211	0.030303	-4	a	1	36	0	0	c	-
186	M	-	-	710	701	710	0	12	v	0	-	0	0	-	-
187	M	-	-	38291	38291	1104	0	-58	a	0	-	0	0	-	-
188	M	-	-	5211	5211	703	0	-19	a	0	-	0	0	-	-
189	M	-	-	1291	38293	1291	0	75	v	0	-	0	0	-	-
190	M	-	-	710	1082	710	0	4	v	0	-	0	0	-	-
191	M	-	-	1104	1104	1111	0.34375	-2	a	1	162	0	0	v	-
192	M	-	-	701	25	701	0	67	v	1	289	0	0	g	-
193	M	-	-	1302	69603	1302	0.0909091	24	v	0	-	0	0	-	-
194	M	-	-	38291	38291	596	0	-27	a	0	-	0	0	-	-
195	M	-	-	7410	27	7410	0	58	v	1	238	1	0	c	-
196	M	-	-	208	29298	208	0	6	v	1	79	1	0	g	-
197	M	-	-	29398	29398	292	0.121212	-1	a	0	-	0	0	-	-
198	M	-	-	58902	502	58902	0.0714286	7	v	0	-	0	0	-	-
199	M	-	-	596	596	7410	0	-10	a	0	-	0	0	-	-
200	M	-	-	785	203	785	0	50	v	0	-	0	0	-	-
201	M	-	-	501	901	501	0	-58	v	1	24	0	0	v	-
202	M	-	-	5901	47491	5901	0	24	v	0	-	0	0	-	-
203	M	-	-	590	590	982	0.0454545	-50	a	0	-	0	0	-	-
204	M	-	-	395	395	47491	0.166667	-5	a	1	102	0	0	g	-
205	M	-	-	68996	1082	68996	0.0196078	9	v	1	191	1	0	g	-
206	M	-	-	7410	7410	489	0	29	a	1	58	1	0	c	-
207	M	-	-	58794	58794	7410	0	-7	a	1	36	0	0	c	-
208	M	-	-	989	596	989	0	64	v	1	42	0	0	a	-
209	M	-	-	506	58794	506	0.0434783	-2	v	0	-	0	0	-	-
210	M	-	-	603	390	603	0	45	v	0	-	0	0	-	-
211	M	-	-	390	390	501	0.0204082	-19	a	0	-	0	0	-	-
212	M	-	-	587	587	701	0	-15	a	0	-	0	0	-	-
213	M	-	-	288	288	594	0.030303	-25	a	0	-	0	0	-	-
214	M	-	-	703	58902	703	0	13	v	0	-	0	0	-	-
215	M	-	-	491	491	5906	0	-28	a	0	-	0	0	-	-
216	M	-	-	798	689	798	0	4	v	1	30	0	0	g	-
217	M	-	-	5901	580	5901	0	17	v	1	29	1	0	g	-
218	M	-	-	496	496	593	0	-23	a	0	-	0	0	-	-
219	M	-	-	291	291	603	0	-62	a	0	-	0	0	-	-
220	M	-	-	696	29398	696	0	90	v	1	118	1	0	g	-
221	M	-	-	208	26	208	0	20	v	0	-	0	0	-	-
222	M	-	-	29398	29398	289	0.0333333	-9	a	0	-	0	0	-	-
223	M	-	-	594	594	792	0	-26	a	0	-	0	0	-	-
224	M	-	-	192	192	580	0.0444444	-36	a	1	15	0	0	g	-
225	M	-	-	38291	38291	393	0.0243902	-2	a	1	31	1	1	g	-
226	M	-	-	293	293	792	0	-58	a	0	-	0	0	-	-
227	M	-	-	1302	1291	1302	0	12	v	0	-	0	0	-	-
228	M	-	-	29398	195	29398	0.0444444	2	v	0	-	0	0	-	-
229	M	-	-	58794	1091	58794	0.0243902	-13	v	1	183	1	0	g	-
230	M	-	-	203	203	501	0	-35	a	0	-	0	0	-	-
231	M	-	-	393	393	794	0.0909091	-39	a	0	-	0	0	-	-
232	M	-	-	1302	1302	710	0	30	a	0	-	0	0	-	-
233	M	-	-	697	491	697	0	43	v	0	-	0	0	-	-
234	M	-	-	1104	1104	5211	0	38	a	1	112	1	0	g	-
235	M	-	-	5901	5901	7410	0	-3	a	1	296	0	0	a	-
236	M	-	-	1291	691	1291	0	26	v	1	99	0	0	a	-
237	M	-	-	292	292	29298	0.0434783	-6	a	0	-	0	0	-	-
238	M	-	-	5211	24	5211	0	40	v	0	-	0	0	-	-
239	M	-	-	5906	38291	5906	0	35	v	0	-	0	0	-	-
240	M	-	-	708	708	691	0	-8	a	0	-	0	0	-	-
241	M	-	-	998	29398	998	0	105	v	1	25	1	0	g	-
242	M	-	-	798	795	798	0.142857	-25	v	0	-	0	0	-	-
243	M	-	-	792	485	792	0.03125	27	v	0	-	0	0	-	-
244	M	-	-	192	192	594	0.030303	-35	a	0	-	0	0	-	-
245	M	-	-	485	395	485	0	10	v	0	-	0	0	-	-
246	M	-	-	996	996	901	0.0952381	-24	a	1	117	1	0	g	-
247	M	-	-	687	687	602	0	26	a	1	126	1	0	c	-
248	M	-	-	1091	594	1091	0	27	v	1	224	0	0	g	-
249	M	-	-	1280	68996	1280	0.0285714	12	v	0	-	0	0	-	-
250	M	-	-	68996	291	68996	0	74	v	0	-	0	0	-	-
251	M	-	-	806	192	806	0	87	v	1	102	0	0	g	-
252	M	-	-	687	27	687	0	92	v	0	-	0	0	-	-
253	M	-	-	1286	590	1286	0	32	v	0	-	0	0	-	-
254	M	-	-	5211	25	5211	0.04	43	v	1	51	0	0	c	-
255	M	-	-	288	288	506	0	-37	a	0	-	0	0	-	-
256	M	-	-	7410	589	7410	0	12	v	1	234	0	0	c	-
257	M	-	-	785	785	794	0.025	-3	a	0	-	0	0	-	-
258	M	-	-	902	902	1396	0.0588235	-8	a	0	-	0	0	-	-
259	M	-	-	1111	1111	8011	0	-10	a	1	21	1	0	a	-
260	M	-	-	293	293	5901	0.0454545	-50	a	0	-	0	0	-	-
261	M	-	-	902	708	902	0	37	v	0	-	0	0	-	-
262	M	-	-	586	192	586	0.0243902	40	v	0	-	0	0	-	-
263	M	-	-	590	590	7410	0.0769231	-4	a	1	242	1	0	a	-
264	M	-	-	794	794	1104	0	-17	a	1	205	0	0	g	-
265	M	-	-	708	689	708	0	-11	v	0	-	0	0	-	-
266	M	-	-	806	38293	806	0	69	v	0	-	0	0	-	-
267	M	-	-	989	713	989	NA	50	v	0	-	0	0	-	-
268	M	-	-	1302	1302	1383	0.0909091	-1	a	0	-	0	0	-	-
269	M	-	-	5906	38293	5906	0.166667	36	v	0	-	0	0	-	-
270	M	-	-	506	596	506	0.666667	1	v	0	-	0	0	-	-
271	M	-	-	501	501	5901	0	-11	a	1	270	0	0	g	-
272	M	-	-	806	24	806	0.139535	88	v	0	-	0	0	-	-
273	M	-	-	902	902	1302	0.136364	-9	a	1	112	1	0	c	-
274	M	-	-	795	795	1699	0	-15	a	1	20	1	1	v	-
275	M	-	-	1104	1104	58902	0	32	a	1	50	0	0	g	-
276	M	-	-	1091	298	1091	0	47	v	0	-	0	0	-	-
277	M	-	-	502	25	502	0.04	42	v	0	-	0	0	-	-
278	M	-	-	806	1112	806	NA	10	v	1	275	1	1	g	-
279	M	-	-	982	982	794	0	42	v	0	-	0	0	-	-
280	M	-	-	794	794	902	0	-36	a	0	-	0	0	-	-
281	M	-	-	293	293	996	0	-73	a	0	-	0	0	-	-
282	M	-	-	7410	7410	912	NA	-20	a	0	-	0	0	-	-
283	M	-	-	580	580	806	0	-51	a	0	-	0	0	-	-
284	M	-	-	1286	1286	5901	0	31	a	0	-	0	0	-	-
285	M	-	-	1302	795	1302	0	6	v	0	-	0	0	-	-
286	M	-	-	192	192	5901	0	-53	a	0	-	0	0	-	-
287	M	-	-	502	25	502	0	42	v	1	84	1	1	a	-
288	M	-	-	58794	58794	69603	0	-32	a	0	-	0	0	-	-
289	M	-	-	1503	794	1503	0	47	v	0	-	0	0	-	-
290	M	-	-	982	590	982	0	50	v	0	-	0	0	-	-
291	M	-	-	5901	982	5901	0	-49	v	0	-	0	0	-	-
292	M	-	-	195	195	502	0	-36	a	0	-	0	0	-	-
293	M	-	-	289	289	1503	0	-94	a	0	-	0	0	-	-
294	M	-	-	603	591	603	0	25	v	0	-	0	0	-	-
295	M	-	-	792	29298	792	0.0322581	50	v	0	-	0	0	-	-
296	M	-	-	506	506	590	0	-5	a	1	264	0	0	c	-
297	M	-	-	390	390	998	0	-86	a	1	147	0	0	g	-
298	M	-	-	594	293	594	0.0540541	32	v	1	76	0	1	g	-
299	M	-	-	291	291	696	0	-88	a	0	-	0	0	-	-
300	M	-	-	1091	794	1091	0	2	v	0	-	0	0	-	-
301	M	-	-	506	506	58794	0	-2	a	1	28	1	0	a	-
302	M	-	-	68996	485	68996	0.05	46	v	1	220	0	0	g	-
303	M	-	-	1302	1104	1302	0	28	v	0	-	0	0	-	-
304	M	-	-	485	485	7410	0	-22	a	0	-	0	0	-	-
305	M	-	-	794	794	602	0	-4	a	0	-	0	0	-	-
306	M	-	-	602	602	603	0.125	-4	a	1	139	0	1	g	-
307	M	-	-	7410	7410	603	0	-12	a	1	70	1	0	c	-
308	M	-	-	291	291	8011	0	-83	a	0	-	0	0	-	-
309	M	-	-	806	501	806	0	45	v	0	-	0	0	-	-
310	M	-	-	602	794	602	0	4	v	1	300	1	0	g	-
311	M	-	-	58794	58794	1111	0	-30	a	0	-	0	0	-	-
312	M	-	-	902	713	902	NA	36	v	0	-	0	0	-	-
313	M	-	-	602	602	696	0	-30	a	1	22	0	0	g	-
314	M	-	-	502	192	502	0	38	v	0	-	0	0	-	-
315	M	-	-	902	24	902	0	97	v	1	31	1	1	v	-
316	M	-	-	794	58794	794	0.181818	11	v	1	257	1	0	g	-
317	M	-	-	1302	1302	612	NA	25	a	1	288	0	0	c	-
318	M	-	-	203	292	203	0.153846	2	v	0	-	0	0	-	-
319	M	-	-	291	291	293	0.0645161	3	a	1	145	1	1	v	-
320	M	-	-	687	687	798	0	16	a	0	-	0	0	-	-
321	M	-	-	506	506	1490	0.0434783	-50	a	1	82	1	0	g	-
322	M	-	-	591	591	1302	0	-62	a	0	-	0	0	-	-
323	M	-	-	5901	5901	1699	0	-61	a	0	-	0	0	-	-
324	M	-	-	603	501	603	0	26	v	0	-	0	0	-	-
325	M	-	-	602	602	1699	0	-50	a	0	-	0	0	-	-
326	M	-	-	502	594	502	0.135135	3	v	0	-	0	0	-	-
327	M	-	-	708	708	792	0.153846	-2	a	1	144	0	0	c	-
328	M	-	-	806	501	806	0	45	v	1	271	1	0	g	-
329	M	-	-	7410	280	7410	0	44	v	0	-	0	0	-	-
330	M	-	-	506	292	506	0	42	v	1	168	1	0	g	-
331	M	-	-	1111	501	1111	0	37	v	1	193	1	1	c	-
332	M	-	-	1082	5901	1082	0	18	v	0	-	0	0	-	-
333	M	-	-	708	982	708	0	-43	v	1	72	1	0	g	-
334	M	-	-	1104	1104	1091	0	15	a	1	29	0	0	g	-
335	M	-	-	5901	5901	49108	0.04	23	a	1	272	1	0	g	-
336	M	-	-	904	1302	904	0	-2	v	0	-	0	0	-	-
337	M	-	-	689	58794	689	0	21	v	0	-	0	0	-	-
338	M	-	-	58902	58902	1601	0	-68	a	0	-	0	0	-	-
339	M	-	-	1286	591	1286	0	41	v	0	-	0	0	-	-
340	M	-	-	292	292	5211	0	-34	a	0	-	0	0	-	-
341	M	-	-	1490	1490	901	0	-3	a	0	-	0	0	-	-
342	M	-	-	589	593	589	0.0952381	-7	v	1	226	0	0	g	-
343	M	-	-	1111	1104	1111	0.69697	2	v	1	241	1	0	c	-
344	M	-	-	293	293	5906	0	-51	a	0	-	0	0	-	-
345	M	-	-	501	501	703	0.0625	-16	a	1	10	1	0	g	-
346	M	-	-	1111	1111	1490	0	-18	a	1	231	1	0	c	-
347	M	-	-	902	996	902	0.305556	20	v	0	-	0	0	-	-
348	M	-	-	7410	501	7410	0.0625	14	v	1	41	0	0	g	-
349	M	-	-	806	208	806	0.0625	70	v	0	-	0	0	-	-
350	M	-	-	502	502	5906	0	-16	a	1	51	1	1	g	-
351	M	-	-	794	794	1104	0	-17	a	1	37	0	0	g	-
352	M	-	-	701	794	701	0.0294118	3	v	0	-	0	0	-	-
353	M	-	-	806	208	806	0.0625	70	v	0	-	0	0	-	-
354	M	-	-	892	58794	892	0	36	v	0	-	0	0	-	-
355	M	-	-	1503	1396	1503	0	3	v	0	-	0	0	-	-
356	M	-	-	506	596	506	0.733333	1	v	0	-	0	0	-	-
357	M	-	-	795	795	1302	0	-6	a	0	-	0	0	-	-
358	M	-	-	5211	291	5211	0.0555556	33	v	0	-	0	0	-	-
359	M	-	-	1104	1104	603	0	9	a	0	-	0	0	-	-
360	M	-	-	5906	38293	5906	0	36	v	0	-	0	0	-	-
361	M	-	-	998	1601	998	0	-4	v	1	277	1	1	v	-
362	M	-	-	591	591	68996	0	-37	a	0	-	0	0	-	-
363	M	-	-	987	987	1490	0.0769231	4	a	0	-	0	0	-	-
364	M	-	-	1699	1111	1699	0	35	v	0	-	0	0	-	-
365	M	-	-	58902	58902	703	0	-13	a	0	-	0	0	-	-
366	M	-	-	58794	58794	5906	0	-5	a	0	-	0	0	-	-
367	M	-	-	68996	68996	69603	0.483871	-1	a	0	-	0	0	-	-
368	M	-	-	1104	1104	1111	0.69697	-2	a	0	-	0	0	-	-
369	M	-	-	798	1104	798	0	-3	v	0	-	0	0	-	-
370	M	-	-	892	689	892	0	15	v	0	-	0	0	-	-
371	M	-	-	701	701	902	0	-33	a	1	63	0	0	g	-
372	M	-	-	987	1104	987	0.04	24	v	0	-	0	0	-	-
373	M	-	-	603	603	713	NA	8	a	1	98	1	0	c	-
374	M	-	-	58902	58902	696	0	-49	a	1	75	0	0	g	-
375	M	-	-	794	794	602	0	-4	a	0	-	0	0	-	-
376	M	-	-	5211	5211	58902	0	-6	a	1	192	1	0	a	-
377	M	-	-	68996	68996	996	0	4	a	0	-	0	0	-	-
378	M	-	-	593	593	603	0	-17	a	0	-	0	0	-	-
379	M	-	-	501	501	5901	0.0434783	-11	a	1	46	0	0	v	-
380	M	-	-	1383	1091	1383	0.277778	44	v	0	-	0	0	-	-
381	M	-	-	38291	38291	501	0	-23	a	0	-	0	0	-	-
382	M	-	-	1091	794	1091	0	2	v	0	-	0	0	-	-
383	M	-	-	502	29398	502	0	34	v	1	69	1	1	v	-
384	M	-	-	1302	1302	982	0.0909091	3	a	1	255	1	0	a	-
385	M	-	-	393	393	502	0	-17	a	0	-	0	0	-	-
386	M	-	-	792	792	689	0	-9	a	0	-	0	0	-	-
387	M	-	-	390	393	390	0.162162	2	v	0	-	0	0	-	-
388	M	-	-	29398	293	29398	0.431818	1	v	0	-	0	0	-	-
389	M	-	-	5906	192	5906	0.0384615	54	v	0	-	0	0	-	-
390	M	-	-	5901	5901	5906	0.48	-1	a	1	83	1	1	g	-
391	M	-	-	203	291	203	0.516129	1	v	1	124	1	0	g	-
392	M	-	-	794	581	794	0	23	v	0	-	0	0	-	-
393	M	-	-	612	689	612	0.25	3	v	0	-	0	0	-	-
394	M	-	-	5906	291	5906	0	48	v	1	29	0	0	c	-
395	M	-	-	586	586	602	0	-24	a	0	-	0	0	-	-
396	M	-	-	58902	501	58902	0.05	3	v	0	-	0	0	-	-
397	M	-	-	68996	501	68996	0	38	v	1	88	0	0	g	-
398	M	-	-	501	391	501	0	20	v	1	96	0	0	g	-
399	M	-	-	806	1111	806	0.0357143	8	v	0	-	0	0	-	-
400	M	-	-	1286	1490	1286	0	-13	v	0	-	0	0	-	-
401	M	-	-	904	1503	904	0.0714286	-4	v	1	57	1	0	g	-
402	M	-	-	298	283	298	0	6	v	0	-	0	0	-	-
403	M	-	-	596	58902	596	0.05	1	v	0	-	0	0	-	-
404	M	-	-	989	795	989	0	11	v	0	-	0	0	-	-
405	M	-	-	696	696	6611	0.315789	-1	a	0	-	0	0	-	-
406	M	-	-	996	996	904	0	-27	a	0	-	0	0	-	-
407	M	-	-	594	594	580	0	-1	a	1	33	0	0	g	-
408	M	-	-	38291	38291	5211	0	-20	a	0	-	0	0	-	-
409	M	-	-	289	289	590	0	-39	a	0	-	0	0	-	-
410	M	-	-	1490	785	1490	0	40	v	0	-	0	0	-	-
411	M	-	-	5901	590	5901	0.222222	1	v	0	-	0	0	-	-
412	M	-	-	794	590	794	0	8	v	1	65	0	0	c	-
413	M	-	-	192	192	602	0	-64	a	0	-	0	0	-	-
414	M	-	-	393	291	393	0	15	v	0	-	0	0	-	-
415	M	-	-	208	203	208	0.230769	10	v	1	92	1	1	v	-
416	M	-	-	5906	5906	603	0	-14	a	0	-	0	0	-	-
417	M	-	-	998	788	998	0	18	v	0	-	0	0	-	-
418	M	-	-	586	586	1503	0	-67	a	0	-	0	0	-	-
419	M	-	-	68996	38293	68996	0.0322581	62	v	0	-	0	0	-	-
420	M	-	-	5901	5901	708	0	-6	a	0	-	0	0	-	-
421	M	-	-	203	203	58902	0	-38	a	0	-	0	0	-	-
422	M	-	-	280	280	208	0.0416667	-5	a	0	-	0	0	-	-
423	M	-	-	593	501	593	0.0434783	9	v	0	-	0	0	-	-
424	M	-	-	806	806	904	0	-16	a	0	-	0	0	-	-
425	M	-	-	701	701	691	0	-4	a	0	-	0	0	-	-
426	M	-	-	989	393	989	0.0384615	89	v	0	-	0	0	-	-
427	M	-	-	591	591	69603	0	-38	a	0	-	0	0	-	-
428	M	-	-	602	293	602	0	61	v	1	7	1	0	g	-
429	M	-	-	58902	602	58902	0	-19	v	1	82	0	0	g	-
430	M	-	-	701	701	602	0	-1	a	0	-	0	0	-	-
431	M	-	-	5211	25	5211	0.0967742	43	v	0	-	0	0	-	-
432	M	-	-	1111	280	1111	0	67	v	0	-	0	0	-	-
433	M	-	-	594	491	594	0.027027	9	v	1	217	0	0	c	-
434	M	-	-	29398	25	29298	0.0967742	8	v	1	194	1	0	g	-
435	M	-	-	703	7410	703	0	2	v	0	-	0	0	-	-
436	M	-	-	68996	68996	69603	0.483871	-1	a	0	-	0	0	-	-
437	M	-	-	203	203	502	0.0645161	-31	a	1	164	1	0	g	-
438	M	-	-	203	203	208	0.230769	-10	a	1	48	1	0	g	-
439	M	-	-	501	501	7410	0.0625	-14	a	0	-	0	0	-	-
440	M	-	-	5906	183	5906	0	53	v	0	-	0	0	-	-
441	M	-	-	502	28091	502	0.0645161	24	v	1	80	1	1	g	-
442	M	-	-	696	713	696	NA	20	v	0	-	0	0	-	-
443	M	-	-	192	192	292	0.0697674	-5	a	1	18	0	1	g	-
444	M	-	-	1396	1396	904	0.0769231	1	a	0	-	0	0	-	-
445	M	-	-	795	795	1601	0	-14	a	1	64	1	1	g	-
446	M	-	-	806	208	806	0.0625	70	v	1	11	0	0	c	-
447	M	-	-	996	58902	996	0	31	v	1	228	0	0	c	-
448	M	-	-	291	291	29298	0	-5	a	1	300	0	0	g	-
449	M	-	-	594	594	902	0	-61	a	1	250	1	0	g	-
450	M	-	-	485	29298	485	0	23	v	0	-	0	0	-	-
451	M	-	-	501	29398	501	0	38	v	0	-	0	0	-	-
452	M	-	-	806	1111	806	0.0357143	8	v	1	11	1	0	g	-
453	M	-	-	291	291	496	0	-22	a	0	-	0	0	-	-
454	M	-	-	29398	293	29298	0.0344828	1	v	0	-	0	0	-	-
455	M	-	-	28091	28091	29298	0	3	a	1	236	0	0	g	-
456	M	-	-	506	689	506	0	-23	v	0	-	0	0	-	-
457	M	-	-	491	491	902	0	-70	a	1	17	1	0	g	-
458	M	-	-	5901	5901	904	0	-50	a	0	-	0	0	-	-
459	M	-	-	501	501	996	0.0869565	-34	a	1	44	1	0	g	-
460	M	-	-	5211	594	5211	0.0540541	4	v	0	-	0	0	-	-
461	M	-	-	485	390	485	0	11	v	0	-	0	0	-	-
462	M	-	-	691	691	989	0	-43	a	0	-	0	0	-	-
463	M	-	-	996	996	1313	NA	-29	a	0	-	0	0	-	-
464	M	-	-	794	794	792	0.0322581	-1	a	0	-	0	0	-	-
465	M	-	-	713	501	713	NA	-18	v	0	-	0	0	-	-
466	M	-	-	902	902	1104	0.0526316	19	a	0	-	0	0	-	-
467	M	-	-	1490	68996	1490	0.0769231	17	v	0	-	0	0	-	-
468	M	-	-	58794	58794	996	0	-27	a	1	169	1	1	g	-
469	M	-	-	697	697	1111	0.0357143	-10	a	1	147	1	0	g	-
470	M	-	-	708	593	708	0	8	v	1	31	1	0	g	-
471	M	-	-	7410	58794	7410	0	7	v	0	-	0	0	-	-
472	M	-	-	192	192	29298	0.0465116	-11	a	0	-	0	0	-	-
473	M	-	-	5211	289	5211	0	26	v	1	79	0	0	a	-
474	M	-	-	58902	58902	996	0	-31	a	0	-	0	0	-	-
475	M	-	-	603	603	586	0	28	a	1	175	1	1	v	-
476	M	-	-	798	798	1111	0	-5	a	0	-	0	0	-	-
477	M	-	-	892	25	892	0.0322581	89	v	0	-	0	0	-	-
478	M	-	-	703	280	703	0	46	v	0	-	0	0	-	-
479	M	-	-	38293	38293	1291	0.04	-75	a	1	198	0	0	g	-
480	M	-	-	501	501	1313	NA	-63	a	1	135	1	0	g	-
481	M	-	-	612	68996	612	0.5	3	v	0	-	0	0	-	-
482	M	-	-	192	192	602	0	-64	a	0	-	0	0	-	-
483	M	-	-	68996	68996	798	0	6	a	1	98	0	0	a	-
484	M	-	-	1104	393	1104	0	56	v	1	1	1	0	g	-
485	M	-	-	5906	289	5906	0	41	v	0	-	0	0	-	-
486	M	-	-	1383	593	1383	0	55	v	0	-	0	0	-	-
487	M	-	-	603	208	603	0	51	v	0	-	0	0	-	-
488	M	-	-	982	391	982	0	80	v	1	33	0	0	g	-
489	M	-	-	489	489	806	0	-60	a	1	138	0	0	a	-
490	M	-	-	1104	708	1104	0.0769231	18	v	0	-	0	0	-	-
491	M	-	-	593	593	59413	0.25	1	a	1	169	0	0	g	-
492	M	-	-	395	293	395	0.0263158	21	v	0	-	0	0	-	-
493	M	-	-	58902	27	58902	0	47	v	1	206	0	0	c	-
494	M	-	-	798	589	798	0	30	v	0	-	0	0	-	-
495	M	-	-	485	192	485	0.15	34	v	0	-	0	0	-	-
496	M	-	-	7794	192	7794	0	55	v	0	-	0	0	-	-
497	M	-	-	496	496	5211	0	-11	a	0	-	0	0	-	-
498	M	-	-	38291	38291	1111	0	-60	a	0	-	0	0	-	-
499	M	-	-	697	697	689	0.047619	-1	a	0	-	0	0	-	-
500	M	-	-	603	603	1112	NA	-11	a	0	-	0	0	-	-
501	M	-	-	289	292	289	0	8	v	0	-	0	0	-	-
502	M	-	-	502	996	502	0	-38	v	1	29	1	0	g	-
503	M	-	-	5901	292	5901	0.08	48	v	0	-	0	0	-	-
504	M	-	-	203	203	298	0	-8	a	0	-	0	0	-	-
505	M	-	-	496	496	892	0	-57	a	0	-	0	0	-	-
506	M	-	-	1503	1503	1400	0	-4	a	1	169	0	0	g	-
507	M	-	-	1302	208	1302	0	88	v	1	176	1	0	g	-
508	M	-	-	5906	5906	1111	0	-25	a	0	-	0	0	-	-
509	M	-	-	292	192	292	0.0697674	5	v	0	-	0	0	-	-
510	M	-	-	703	38293	703	0	40	v	1	23	1	0	g	-
511	M	-	-	794	5211	794	0	21	v	1	265	1	0	g	-
512	M	-	-	1111	1111	806	0.0357143	-8	a	1	113	1	1	v	-
513	M	-	-	501	501	68996	0	-38	a	0	-	0	0	-	-
514	M	-	-	58902	58902	506	0.05	-2	a	0	-	0	0	-	-
515	M	-	-	987	68996	987	0	21	v	0	-	0	0	-	-
516	M	-	-	192	192	292	0.0697674	-5	a	0	-	0	0	-	-
517	M	-	-	291	291	395	0	-18	a	0	-	0	0	-	-
518	M	-	-	5906	208	5906	0	37	v	1	111	1	0	g	-
519	M	-	-	998	485	998	0	75	v	1	72	1	0	g	-
520	M	-	-	612	612	892	NA	-5	a	1	17	1	0	c	-
521	M	-	-	1383	691	1383	0	39	v	0	-	0	0	-	-
522	M	-	-	5211	292	5211	0	34	v	1	110	1	0	g	-
523	M	-	-	1391	1391	596	0	36	a	0	-	0	0	-	-
524	M	-	-	596	596	506	0.733333	-1	a	0	-	0	0	-	-
525	M	-	-	904	982	904	0.428571	1	v	1	199	1	0	g	-
526	M	-	-	996	996	5211	0	37	a	0	-	0	0	-	-
527	M	-	-	594	594	5211	0.0540541	-4	a	1	185	1	0	c	-
528	M	-	-	68996	5211	68996	0	41	v	1	169	0	0	g	-
529	M	-	-	292	292	982	0	-97	a	1	34	1	0	g	-
530	M	-	-	594	298	594	0	20	v	0	-	0	0	-	-
531	M	-	-	501	502	501	0	4	v	1	12	1	0	g	-
532	M	-	-	502	391	502	0.0645161	16	v	0	-	0	0	-	-
533	M	-	-	982	586	982	0	62	v	0	-	0	0	-	-
534	M	-	-	496	292	496	0.0588235	23	v	0	-	0	0	-	-
535	M	-	-	603	603	1503	0	-39	a	1	238	1	0	c	-
536	M	-	-	701	708	701	0.230769	4	v	0	-	0	0	-	-
537	M	-	-	590	590	1503	0	-55	a	0	-	0	0	-	-
538	M	-	-	589	589	5906	0	-10	a	1	161	0	0	g	-
539	M	-	-	7794	7794	795	0	-44	a	0	-	0	0	-	-
540	M	-	-	806	38291	806	0	68	v	1	46	1	0	g	-
541	M	-	-	58902	292	58902	0	40	v	0	-	0	0	-	-
542	M	-	-	792	708	792	0.153846	2	v	0	-	0	0	-	-
543	M	-	-	7794	5906	7794	0	1	v	0	-	0	0	-	-
544	M	-	-	594	594	68996	0	-45	a	0	-	0	0	-	-
545	M	-	-	28091	28091	1302	0	-91	a	1	100	1	1	g	-
546	M	-	-	904	697	904	0	34	v	0	-	0	0	-	-
547	M	-	-	29298	192	29298	0.0465116	11	v	1	232	1	0	g	-
548	M	-	-	283	283	208	0	-8	a	0	-	0	0	-	-
549	M	-	-	701	713	701	NA	3	v	0	-	0	0	-	-
550	M	-	-	708	708	1490	0	-38	a	0	-	0	0	-	-
551	M	-	-	395	23	395	0.0526316	29	v	0	-	0	0	-	-
552	M	-	-	596	596	513	NA	4	a	0	-	0	0	-	-
553	M	-	-	29398	29398	68996	0	-76	a	1	250	1	0	g	-
554	M	-	-	998	798	998	0	35	v	0	-	0	0	-	-
555	M	-	-	691	581	691	0	30	v	0	-	0	0	-	-
556	M	-	-	689	689	68996	0.619048	-10	a	0	-	0	0	-	-
557	M	-	-	1082	1082	508	0	30	a	0	-	0	0	-	-
558	M	-	-	7794	29398	7794	0.0344828	51	v	0	-	0	0	-	-
559	M	-	-	192	192	998	0	-109	a	0	-	0	0	-	-
560	M	-	-	795	59413	795	NA	50	v	0	-	0	0	-	-
561	M	-	-	183	183	5211	0.0555556	-38	a	0	-	0	0	-	-
562	M	-	-	5901	5901	514	NA	11	a	1	64	1	1	g	-
563	M	-	-	47491	593	47491	0	-22	v	1	175	1	1	v	-
564	M	-	-	696	1512	696	NA	-13	v	1	75	1	0	c	-
565	M	-	-	68996	68996	1396	0	-24	a	0	-	0	0	-	-
566	M	-	-	1396	1396	1313	0.25	-2	a	1	145	1	0	g	-
567	M	-	-	58794	58794	593	0.259259	-2	a	0	-	0	0	-	-
568	M	-	-	38293	38293	691	0	-49	a	0	-	0	0	-	-
569	M	-	-	28091	27	28091	0.3	16	v	0	-	0	0	-	-
570	M	-	-	58902	58902	612	NA	-35	a	0	-	0	0	-	-
571	M	-	-	485	485	7410	0	-22	a	0	-	0	0	-	-
572	M	-	-	612	689	612	0.25	2	v	0	-	0	0	-	-
573	M	-	-	713	713	788	NA	-31	a	1	30	1	1	c	-
574	M	-	-	5901	5901	713	NA	-7	a	0	-	0	0	-	-
575	M	-	-	1091	1091	697	0	-7	a	1	48	1	1	v	-
576	M	-	-	794	5211	794	0	21	v	1	159	0	0	c	-
577	M	-	-	996	1091	996	0	14	v	0	-	0	0	-	-
578	M	-	-	502	491	502	0	12	v	1	128	1	0	g	-
579	M	-	-	594	594	792	0.0645161	-26	a	0	-	0	0	-	-
580	M	-	-	596	602	596	0	-18	v	0	-	0	0	-	-
581	M	-	-	293	293	292	0.142857	-2	a	1	61	1	0	g	-
582	M	-	-	5211	502	5211	0.193548	1	v	0	-	0	0	-	-
583	M	-	-	298	298	1104	0	-62	a	0	-	0	0	-	-
584	M	-	-	203	203	58902	0	-38	a	0	-	0	0	-	-
585	M	-	-	5906	291	5906	0	48	v	0	-	0	0	-	-
586	M	-	-	589	589	901	0	-56	a	0	-	0	0	-	-
587	M	-	-	5901	1112	5901	NA	-24	v	0	-	0	0	-	-
588	M	-	-	28091	28091	208	0.136364	-3	a	0	-	0	0	-	-
589	M	-	-	580	580	203	0	29	a	0	-	0	0	-	-
590	M	-	-	5901	594	5901	0	18	v	0	-	0	0	-	-
591	M	-	-	593	589	593	0.0952381	7	v	0	-	0	0	-	-
592	M	-	-	395	395	593	0	-27	a	1	277	0	0	c	-
593	M	-	-	708	1111	708	0	-20	v	0	-	0	0	-	-
594	M	-	-	291	27	291	0	8	v	0	-	0	0	-	-
595	M	-	-	1104	1104	1111	0.69697	-2	a	1	63	1	1	g	-
596	M	-	-	1091	391	1091	0	40	v	0	-	0	0	-	-
597	M	-	-	29398	29398	501	0	-38	a	0	-	0	0	-	-
598	M	-	-	68996	603	68996	0.0322581	12	v	1	68	0	0	g	-
599	M	-	-	596	1104	596	0	-31	v	1	114	0	0	g	-
600	M	-	-	501	501	1503	0	-65	a	1	146	1	0	g	-
601	M	-	-	5906	496	5906	0.0555556	26	v	0	-	0	0	-	-
602	M	-	-	283	283	208	0.0277778	-8	a	0	-	0	0	-	-
603	M	-	-	703	587	703	0	10	v	0	-	0	0	-	-
604	M	-	-	489	489	806	0	-60	a	0	-	0	0	-	-
605	M	-	-	29298	192	29298	0.0465116	11	v	1	232	1	0	g	-
